# Supplementary material for: Inferring parameters of cancer evolution in chronic lymphocytic leukemia
Source: PLoS Comput Biol. 2022 Nov 4;18(11):e1010677. doi: 10.1371/journal.pcbi.1010677 (PMC9668150; doi:10.1371/journal.pcbi.1010677)
Supplement: S1 Table — Parameter values and number of surviving runs for Monte Carlo simulations. For all simulations f1 = 0.01, f2 = 0.20, L = 2. (XLSX) [file pcbi.1010677.s006.xlsx]

## Sheet: Sheet1
Table S1. Parameter values for Monte Carlo simulations. For all simulations f1 = 0.01, f2 = 0.20, L = 2.
Mode of growth	subclones	figure	b	b1	b2	d	d1	d2	t1	t2	t	𝛥	u	number surviving runs
fast	1	2a	0.25	0.25		0.18	0.11		70		50	20	1	135
fast	1	2b	0.25	0.25		0.18	0.11		70		50	20	3	130
fast	2 nested	2c	0.25	0.25	0.25	0.18	0.16	0.11	40	70	50	20	1	134
fast	2 sibling	2d	0.25	0.25	0.25	0.18	0.16	0.11	50	70	50	20	1	103
no cell death	1	S1a	0.25	0.375		0	0		23		17	6	1	290
no cell death	1	S1b	0.25	0.375		0	0		23		17	6	10	301
no cell death	2 nested	S1c	0.25	0.3	0.35	0	0	0	20	25	15	5	1	101
no cell death	2 sibling	S1d	0.25	0.3	0.35	0	0	0	20	25	15	5	1	105
slow	1	S2a	0.25	0.25		0.225	0.2125		180		135	45	1	225
slow	1	S2b	0.25	0.25		0.225	0.2125		180		135	45	5	249
slow	2 nested	S2c	0.25	0.25	0.25	0.225	0.21	0.2	120	180	130	20	1	107
slow	2 sibling	S2d	0.25	0.25	0.25	0.225	0.215	0.205	150	180	130	20	1	116
